# Supplementary material for: The potential role of temperate Japanese regions as refugia for the coral Acropora hyacinthus in the face of climate change
Source: Sci Rep. 2019 Feb 13;9:1892. doi: 10.1038/s41598-018-38333-5 (PMC6374466; doi:10.1038/s41598-018-38333-5)
Supplement: Supplementary file 1 — Suppl. 9 [file 41598_2018_38333_MOESM1_ESM.xlsx]

## Sheet: Suppl.9
Supplementary Dataset
Title: Examination of the potential role of temperate regions in Japan as refugia for the coral Acropora hyacinthus in the face of climate change
Authors: Aki Nakabayashi, Takehisa Yamakita, Takashi Nakamura, Hiroaki Aizawa, Yuko F Kitano, Akira Iguchi, Hiroya Yamano, Satoshi Nagai, Agostini Sylvain, Kosuke M. Teshima, Nina Yasuda.
Suppl. 9 Original genotyping data for green lineage 10366m5 had possible null alleles
	8346m3	8346m3	10366m5	10366m5	11401m4	11401m4	8499m4	8499m4	Amil2-2	Amil2-2	Amil2-23	Amil2-23	Amil2-10	Amil2-10	Amil2-12	Amil2-12
GAHo01	163	163	194	198	373	381	325	325	82	82	106	106	153	153	95	95
GAHo02	163	163	191	191	381	381	325	325	80	82	106	106	153	153	95	95
GAHo03	157	163	191	191	377	381	325	325	80	82	106	106	153	153	95	95
GAHo04	157	163	191	191	377	382	325	325	80	82	106	106	153	153	95	95
GAHo05	163	163	193	193	373	374	325	325	82	82	106	106	153	153	95	95
GAHo08	163	163	193	193	373	374	325	325	82	82	106	106	151	157	95	95
GAHo09	163	163	193	193	373	374	325	325	82	82	106	106	153	153	95	95
GAHo17	163	163	191	191	381	381	325	325	80	82	106	106	153	153	95	95
GAHo18	163	163	191	191	377	381	325	325	80	82	106	106	153	153	95	95
GAHk20	163	163	182	195	377	377	325	325	82	82	106	106	153	153	95	95
GAHk21	163	163	190	191	373	377	325	325	82	82	106	106	153	153	95	95
GAHk22	163	163	190	193	373	373	325	326	80	82	106	106	153	153	95	95
GAHk23	163	163	191	191	373	374	325	333	82	82	106	106	153	153	95	95
GAHk24	163	163	195	195	377	377	325	325	82	82	106	106	153	153	95	95
GAHk25	163	163	191	191	374	374	325	325	82	82	106	106	153	153	95	95
GAHk26	163	163	195	195	377	377	325	325	82	82	106	106	153	153	95	95
GAHk29	163	163	194	194	377	377	325	325	82	82	106	106	153	153	95	95
GAHk31	163	163	191	191	377	381	325	326	82	82	106	106	153	153	95	95
GAHk32	163	163	195	195	377	377	325	325	82	82	106	106	153	153	95	95
AMK01	163	163	191	191	367	373	325	325	82	90	106	106	153	153	95	95
AMK02	163	163	191	193	373	381	321	325	80	82	106	106	153	153	95	95
AMK03	163	163	191	193	373	381	321	325	82	82	106	106	153	153	95	95
AMK05	163	163	198	198	374	374	326	326	82	82	106	106	153	153	95	95
AMK08	163	163	191	191	367	373	325	325	82	90	106	106	153	153	95	95
AMK09	163	163	198	198	373	374	325	333	82	82	106	106	153	153	95	95
AMK11	163	163	195	195	382	382	325	333	82	82	106	106	153	153	95	95
AMK12	163	175	198	198	373	373	325	325	82	82	106	106	153	153	95	95
AMK14	163	163	198	198	381	381	325	325	82	82	106	106	153	153
AMK16	163	163	195	195	370	382	325	325	82	82	106	106	153	153	95	95
AMK17	163	175	198	198	362	373	325	325	82	82	106	106	153	153	95	95
AMK18	175	175	198	198	373	381	325	325	82	82	106	106	153	153	95	95
AMK19	163	163	191	193	367	377	325	325	82	82	106	106	153	153	95	95
AMK20	163	175	195	195	373	373	325	325	82	82	106	106	153	153
AMK21	163	163	203	203	367	370	325	333	82	82	106	106	153	153	95	95
AMK22	163	163	195	195	381	382	325	325	82	82	106	106	153	153	95	95
AMK23	163	163	198	198	373	374	325	333	82	82	106	106	153	153	95	95
AMK24	163	163	195	195	377	382	326	326	82	82	106	106	153	153	95	95
AMK25	163	163	195	195	382	382	325	325	82	82	106	106	153	153	95	95
AMK26	163	163	198	198	373	381	325	325	76	82	106	106	153	153	95	95
AMK27	163	163	191	191	366	373	325	325	82	82	106	106	153	153	95	95
AMK30	163	163	198	198			325	333	82	82	106	106	153	153	95	95
AMK31	163	163	198	198	373	381	325	325	82	82	106	106	153	153	95	95
ZAH04	163	163	197	198	373	381	325	333	82	82	106	106	153	155	95	95
ZAH09	163	163	195	202	374	374	325	325	82	82	106	106	153	153	95	95
ZAH14	163	163	198	203	377	377	325	325	82	82	106	106	153	153	95	95
ZAH25	163	163	195	198	373	382	325	325	82	94	106	106	153	153	95	95
ZAH33	163	163	195	195			325	325	82	94	106	106	153	153	95	95
ZAH39	163	163	195	195	373	373	325	325	82	94	106	106	153	153	95	95
ZAH47	163	163	195	195	373	373	325	325	82	82	106	106	153	153	95	95
ZAH49	163	163	195	198	385	385	325	333	80	82	106	106	153	153	95	95
ZAH51	163	163	198	198	373	373	325	325	82	82	106	106	153	153	95	95
ZAH65	163	163	195	195	373	373	325	325	82	82	106	106	153	153	95	95
ZAH68	163	163			373	373	325	325	82	82	106	106	153	153	95	95
ZAH90	163	163	195	195			325	325	82	82	106	106	153	153	95	95
ZAH99	163	163	195	195	373	377			80	82	106	106	153	153	95	95
ZAH100	163	163	195	195	373	373	325	325	82	82	106	106	153	153	93	95
ZAH102	163	163	198	198	373	381	325	325	82	94	106	106	153	153	95	95
ZAH108	163	163	190	190	373	382	325	333	82	82	106	106	153	153	95	95
ZAH112	163	163	191	193	373	373	325	325	82	82	106	106	153	153	95	95
WAHk01	163	163	191	191	373	381	325	325	82	82	106	106	153	153	95	95
WAHk02	163	163	198	198	381	381	325	333	82	94	106	106	153	153	95	95
WAHk03	163	163	198	198	381	381	326	333	82	94	106	106	153	153	95	95
WAHk04	163	163	195	198	385	385	325	325	82	94	106	106	153	153	95	95
WAHk05	163	163	191	198	377	377	325	325	80	82	106	106	153	153	95	95
WAHk06	163	163	195	198	370	374	321	325	82	82	106	106	153	153	95	95
WAHk07	163	163	198	198	373	381	321	325	82	82	106	106	153	153	95	95
WAHk08	163	163	198	198	373	381	325	325	82	82	106	106	153	153	95	95
WAHk09	163	163	197	198	381	381	326	326	82	82	106	106	153	153	95	95
WAHk10	163	163	191	191	373	373	325	325	82	82	106	106	153	153	95	95
WAHk13	163	163	191	193	373	373	325	326	82	82	106	106	153	157	95	95
WAHk14	163	163	190	195	373	381	317	325	80	82	106	106	153	153	95	95
WAHk16	163	163	195	198	373	373	325	326	82	82	106	106	153	153	95	95
WAHk18	163	163	197	198	373	374	325	329	82	82	106	106	153	153	95	95
WAHk20	163	163	198	203	373	381	326	326	82	82	106	106	153	153	95	95
WAHk21	163	163	195	198	373	373	325	333	82	82	106	106	153	153	95	95
WAHk23	163	163	198	203	373	381	326	326	82	82	106	106	153	153	95	95
WAHk25	163	163	195	195	377	377	325	325	82	82	106	106	153	153	95	95
WAHk28	163	163	195	195	381	381	325	325	82	82	106	106	153	153	95	95
WAHk32	163	163	190	193	373	377	325	325	82	82	106	106	153	153	95	95
WAHk33	163	163	190	191	373	381	325	325	82	94	106	106	153	153	95	95
WAHk34	163	163	190	203	373	373	325	326	82	82	106	106	153	153	95	95
WAHk37	163	163	195	195	373	374	326	326	80	82	106	106	153	153	95	95
WAHk39	163	163	195	195	373	374	321	321	80	80	106	106	153	153	95	95
WAHk40	163	163	195	198	367	367	317	325	82	94	106	106	153	153	95	95
WAHk47	163	163	195	195	381	381	325	333	82	82	106	106	153	153	95	95
WAHk48	163	163	191	193	373	374	325	325	82	82	106	106	153	153	95	95
WAHk50	163	163	191	203	374	381			82	82	106	106	153	153	95	95
WAHk53	163	163	195	198	373	377	325	325	82	94	106	106	153	153	95	95
WAHs55	163	163	198	198	373	381	325	325	82	94	106	106	153	153	95	95
WAHs56	163	163	191	191	367	373	326	326	82	94	106	106	153	153	95	95
WAHs57	163	163	190	203	367	367	325	325	80	94	106	106	153	153	95	95
WAHs58	163	163	195	198	373	373	325	325	82	82	106	106	153	153	95	95
WAHs60	163	163	190	203	367	374	325	325	82	94	106	106	153	153	95	95
WAHs63	163	163	195	195	367	367	325	333	82	94	106	106	153	153	95	95
WAHs64	163	163	195	198	373	373	325	325	80	82	106	106	153	153	95	95
WAHs65	163	163	190	198	373	373	325	325	82	82	106	106	153	153	95	95
WAHs66	163	163	197	198	372	381	325	325	82	94	106	106	153	153	95	95
WAHs67	163	163	195	195	373	373	325	325	82	82	106	106	153	155	95	95
WAHs69	163	163			373	373	325	325	82	82	106	106	153	153	95	95
WAHs72	163	163	191	191	373	373	325	325	82	82	106	106	153	153	95	95
WAHs73	163	163	191	191	373	373	325	325	82	82	106	106	153	153	95	95
WAHs74	163	163	191	191	373	373	325	325	82	82	106	106	153	153	95	95
WAHs78	163	175			373	374	326	333	82	82	106	106	153	155	95	95
WAHs80	163	163	190	203	369	381	325	325	82	82	106	106	153	153	95	95
WAHs82	163	163	197	198	381	381	326	333	82	94	106	106	153	153	95	95
WAHs85	163	175	195	195	373	381	321	325	82	94	106	106	153	153	95	95
KOC02	163	163	190	195	373	374	325	325	82	82	106	112	153	153	95	95
KOC03	163	163	190	195	373	378	325	325	82	82	106	106	153	153	95	95
KOC04	163	163	190	191	373	377	325	325	82	82	106	106	153	153	95	95
KOC05	163	163	191	195	381	382	325	325	82	82	106	118	153	153	95	95
KOC06	163	163	191	191	377	385	325	325	76	76	106	106	153	153	95	95
KOC07	163	163	191	195	374	377	321	325	82	82	106	114	153	153	95	95
KOC08	163	163	190	195	373	382	317	325	82	82	106	106	153	153	95	95
KOC09	163	163	195	198	373	377	325	333	82	82	106	106	153	153	95	95
KOC10	163	163	190	195	373	385	318	325	82	82	106	106	153	153	95	95
KOC11	163	163	193	198	373	374	325	329	82	82	106	106	153	153	95	95
KOC12	163	163	191	195	374	377	325	325	82	82	106	106	153	153	95	95
KOC13	163	163	191	195	377	385	325	325	82	82	106	106	153	153	95	95
KOC14	163	163	195	195	373	385	325	325	80	84	106	106	153	153	95	95
KOC15	163	163	191	198	373	385	321	325	82	82	106	106	153	153	95	95
KOC16	163	163	195	195	373	377	321	325	82	82	106	106	153	153	95	95
KOC17	163	163	190	203	373	385	321	325	82	82	106	106	153	153	95	95
KOC18	163	163	191	198	373	385	325	325	82	82	106	106	153	153	95	95
KOC19	163	163	191	195	377	377	325	325	76	76	106	106	153	153	95	95
KOC20	163	163	190	195	374	382	325	333	82	82	106	106	153	153	95	95
KOC21	163	163	195	195	374	382	321	325	80	82	106	106	153	153	95	95
KOC22	163	163	191	195	374	374			82	82	106	106	153	153	95	95
KOC23	163	172	191	203	373	373	325	325	82	82	106	106	153	153	95	95
KOC24	163	163	191	198	373	377	325	325	82	82	106	106	153	153	95	95
KOC25	163	163	195	195	374	382	325	325	82	82	106	106	153	153	95	95
KOC26	163	163	191	195	378	385	321	325	82	82	106	106	153	155	95	95
KOC27	163	163	195	198	367	367	325	325	82	82	106	106	153	153	95	95
KOC29	163	163	190	203	373	381	325	333	82	82	106	106	153	153	95	95
KOC30	163	163	190	203	374	385	325	333	82	82	106	106	153	153	95	95
KOC31	163	163	190	203	373	385	325	325	82	82	106	106	153	153	95	95
KOC32	163	175	191	195	374	381	321	325	82	82	106	106	153	153	95	95
TUK01	163	163	191	198	373	381	321	325	80	80	106	106	153	153	95	95
TUK02	163	163	191	193	373	374	321	325	80	82	106	106	153	153	95	95
TUK03	163	163	191	195	373	374	321	325	80	80	106	106	153	153	95	95
TUK04	163	172	191	195	373	374	325	325	80	80	106	106	153	153	95	95
TUK05	163	163	191	191	381	381	325	325	80	80	106	106	153	153	95	95
TUK07	163	163	198	198	373	373			78	80	106	106	153	153	95	95
TUK10	163	163	203	203	373	373	321	325	80	80	106	106	153	153	95	95
TUK11	163	163	195	195	374	374	325	333	80	90	106	106	153	153	95	95
TUK12	163	163	198	198	373	382			78	80	106	106	153	153	95	95
TUK13	163	163			373	374	325	333	80	80	106	106	153	153	95	95
TUK14	163	175	191	193	370	381	325	325	80	80	106	106	153	153	95	95
TUK16	163	163	198	198	377	381	325	325	78	80	106	106	153	153	95	95
TUK17	163	163	198	198	367	373	325	325	78	80	106	106	151	153	95	95
TUK28	163	175	198	198	377	382	325	325	80	80	106	106	153	153	95	95
TUK29	163	175	198	198	377	382	325	325	80	80	106	106
TUK31	163	163	195	199	373	374	325	325	78	80	106	106	153	153	95	95
TUK33	163	163	195	195	373	373	325	325	78	80	106	106	153	153	95	95
TUK36	175	175	191	195	373	374	317	317	78	80	106	106	153	153	95	95
TUK43	163	163	191	193	374	377	325	325	80	80	106	106	153	157	95	95
TUK44	163	163	191	193	373	377	325	325	80	80	106	106	153	157	95	95
TUK45	163	163	195	195	373	381			80	80	106	106	153	153	95	95
TUK46	163	163	191	198	373	381	321	325			106	106	153	153	95	95
TUK48	163	163	191	195	373	382	321	325	80	80	106	106	153	153	95	95
TOI01	163	163	190	203	370	373	325	325	82	82	106	106	153	153	95	95
TOI02	163	163	191	198	374	374	325	325	82	82	106	106	153	153	95	95
TOI03	163	163	191	191	373	381	321	325	82	82	106	108	153	153	95	95
TOI04	163	175	203	203	382	385	325	325	80	82	106	106	153	153	95	95
TOI05	163	163	190	203			317	325	82	82	106	106	153	153	95	95
TOI06	163	163	195	195	373	377	325	325	82	82	106	115	153	153	95	95
TOI07	163	163	191	191	374	381	317	325	82	82	106	108	153	153	95	95
TOI08	163	163	190	191	373	377	325	325	82	82	106	106	153	153	95	95
TOI10	163	163	191	191	377	381	325	329	82	82	106	108	153	153	95	95
TOI11	163	163	191	195	374	381	321	325	80	82	106	106	153	153	95	95
TOI12	163	163	190	203	374	374	333	333	80	82	106	106	153	153	95	95
TOI14	163	163	191	195	373	382	321	325			106	106	153	153	95	95
TOI15	163	163	195	195	374	374	325	328	82	82	106	106	153	153	95	95
TOI17	163	169	191	191			325	325	82	82	106	106	153	153	95	95
TOI20	163	163	190	203			325	325	82	82	106	106	153	153	95	95
TOI21	163	175	198	203	382	385	317	325	78	82	106	106	153	153	95	95
TOI22	163	163	198	198			325	325	80	80	106	106	153	153	95	95
TOI23	163	163	198	198	377	381	321	325	82	90	106	106	153	153	95	95
TOI26	163	163	191	193	373	374	325	325			106	106	153	153	95	95
TOI27	163	163	190	195	367	377	325	325	82	82	106	106	153	153	95	95
TOI28	163	163	195	195	373	374	325	325	76	78	106	106	153	153	95	95
TOI29	163	175	191	195	373	382	325	325	80	82	106	106	153	155	95	95
TOI30	163	163	191	198	373	381	325	325	80	82	106	106	153	153	95	95
TOI31	163	163	195	195			325	325			106	106	153	153	95	95
TOI32	163	187	191	198	373	377	325	325	80	80	106	106	153	153	95	95
KAHyn025	163	163	191	195	381	381	325	325	82	84	106	106	153	153	95	95
KAHyn028	163	163	191	195	374	381	325	329	82	96	106	106	153	153	95	95
KAHyn029	163	163	195	195	373	381	321	325	82	96	106	106	153	153	95	95
KAHyn211	163	163	191	191	373	373	325	325	82	90	106	106	153	153	95	95
KAHyn212	163	163	195	195	373	373	325	325	82	82	106	109	153	153	95	95
KAHyn214	163	163	191	191	373	381	318	318	82	96	106	109	151	153	93	95
KAHyn215	163	163	190	195	373	373	325	325	78	82	106	109	153	153	95	95
KAHyn216	163	163	191	195	373	377	325	325	82	82	106	106	153	153	95	95
KAHyn218	163	163	190	195	373	373	325	325	94	94	106	106	153	153	95	95
KAHyn220	163	175	195	195	373	373	325	325	82	96	106	106	153	153	95	95
KAHyn221	163	163	191	195	377	377	328	328	82	82	106	106	153	153	95	95
KAHyn224	163	163	190	195	373	373	325	325	78	82	106	109	153	153	95	95
KAHyn227	163	163	190	198	373	373	317	325	92	92	106	106	153	153	95	95
KAHyn229	163	163	195	203	373	373	325	325	80	82	106	106	153	155	95	95
KAHyn230	163	163	190	203	377	377	325	325	82	94	106	106	153	153	95	95
KAHyn232	163	189	190	195	377	382	318	325	82	82	106	106	153	153	95	95
KAHyn233	163	163	191	193	373	373	325	325	82	96	106	106	153	155	95	95
KAHyn236	163	163	191	191	373	377	325	325	82	94	106	106	153	153	95	95
KAHyn240	163	163	195	203	381	385	325	325	82	82	106	109	153	153	95	95
KAHyn241	163	163	203	203	373	374	325	325	82	96	106	106	153	153	95	95
KAHyn244	163	163	190	195	385	385	325	325	82	94	106	106	151	151	95	95
KAHyn245	163	163	194	203	373	382	325	325	80	96	106	106	153	153	95	95
KAHyn246	163	175	190	195	373	373	325	325	80	94	106	109	153	153	95	95
KAHyn247	163	163	191	195	373	381	325	325	82	94	106	106	153	153	95	95
KAHae177	163	163	191	203	373	373	325	325	80	82	109	109	153	155	95	95
KAHae179	163	163	198	203	381	385	325	325	84	84	106	109	153	153	95	95
KAHae181	163	163	191	193	373	377	325	325	80	94	106	109	153	157	95	95
KAHae182	163	163	193	195	373	373	318	325	84	96	106	106	153	153	95	95
KAHae183	163	163	195	195	381	385	325	325	82	82	106	106	153	153	95	95
KAHae184	163	163	190	195			325	325	84	84	106	106	150	153	95	95
KAHae185	163	163	203	203	373	373	318	325	82	94	106	106	153	153	95	95
KAHae186	163	163	191	191	373	373	325	325	84	94	106	109	153	153	95	95
KAHae187	163	175	198	198	373	385	325	325	82	96	106	106	150	150	95	95
KAHae188	163	163	190	195	373	373	325	325	82	82	106	109	153	153	95	95
KAHae189	163	163	193	193	373	373	321	325	84	84	106	106	153	153	95	95
KAHae190	163	163	190	190	373	373	325	325	82	84	106	109	153	153	95	95
KAHae191	163	163	203	203	373	373	325	325	80	84	106	109	150	153	95	97
KAHae192	163	163	182	195	374	374			84	96	106	106	150	153	95	95
OAH05	163	163	191	191	373	373	321	325	80	94	106	106	153	153	95	95
OAH09	163	163	191	191	373	373	321	325	82	82	106	106	153	157	95	95
OAH14	163	163	191	195	373	373	321	325	94	94	106	106	153	157	95	95
OAH22	163	163	190	190	373	377	318	318	82	82	106	106	153	153	95	95
OAH31	175	175	190	191	377	377	325	333	82	94	106	109	153	153	95	97
OAH35	163	163	191	195	373	373	325	333	82	82	106	106	153	155	95	95
OAH36	163	163	190	203	373	374	325	325	82	82	106	109	153	153	95	95
OAH37	166	175	195	198	373	373	325	333	82	94	109	109	153	155	95	95
OAH39	163	163	190	190	362	381	325	325	80	94	106	106	153	153	95	95
MYK13	163	163	195	195	373	377	325	333	76	82	106	106	153	153	95	95
MYK16	163	163	190	195	362	385	333	333	76	82	106	106	153	157	95	95
MYK19	163	163	198	203	373	381	325	325	76	82	106	106	153	155	95	95
MYK22	163	163	198	203	373	373	325	325	82	82	106	106	153	157	93	95
MYK34	163	175	191	203	373	373	325	333	76	82	106	106	153	157	95	95
MYK35	163	163	190	195	374	374	325	332	82	82	106	106	153	153	95	97
MYK41	163	163	190	198	381	381	325	325	76	82	106	106	153	153	95	95
MYK42	163	163	203	203	373	373	321	325	82	82	106	106	153	158	95	95
MYK44	163	178	190	198	381	385	321	325	82	82			153	153	95	95
KAHys-g031	163	163	191	198	362	377	318	325	82	84	106	106	153	153	95	95
KAHys-g032	163	175	191	198	377	377	318	325	82	84	106	106	153	153	95	95
KAHys-g033	160	163	191	198	377	385	318	325	82	84	106	106	153	153	95	95
KAHys-g034	163	175	191	198	377	385	318	325	82	84	106	106	153	153	95	95
KAHys-g036	163	163	191	193	373	377	325	325	84	96	106	109	153	153	95	95
KAHys-g041	163	163	190	195	373	377	325	325	84	84	106	106	153	153	95	95
KAHys-g042	163	163					325	325	84	84	106	106	153	153	95	95
KAHys-g045	163	163			374	382	325	330	84	84	106	109	153	153	95	95
SAH-g064	163	163	190	198	373	377	325	325			106	106	153	153	95	95
SAH-g537			195	195	373	377	321	325	82	82	106	106	153	153
SAH-g775	163	163	195	199	374	374	321	325	78	80	106	106	153	153	95	95
SAH-g815	163	163	191	195	373	377	325	329	94	94	106	106	153	153	95	95
